# Supplementary material for: Interactions Between the Transcription Factor BOL/DRNL/ESR2 and the Jasmonate Pathway
Source: Plants (Basel). 2025 Jun 8;14(12):1757. doi: 10.3390/plants14121757 (PMC12196909; doi:10.3390/plants14121757)
Supplement: Supplementary file 1 [file plants-14-01757-s001.zip]

Archive with 1 entries (1 files):
- plants-3657245-supplementary.pdf
